# Supplementary material for: Electromagnetic Field Enhancement of Nanostructured TiN Electrodes Probed with Surface-Enhanced Raman Spectroscopy
Source: Sensors (Basel). 2022 Jan 9;22(2):487. doi: 10.3390/s22020487 (PMC8781945; doi:10.3390/s22020487)
Supplement: Supplementary file 1 [file sensors-22-00487-s001.zip]

Archive with 1 entries (1 files):
- sensors-1481439-supplementary.pdf
